# Supplementary material for: Phialolunulospora vermispora (Chaetosphaeriaceae, Sordariomycetes), a novel asexual genus and species from freshwater in southern China
Source: MycoKeys. 2020 Dec 22;76:17–30. doi: 10.3897/mycokeys.76.57410 (PMC7772286; doi:10.3897/mycokeys.76.57410)
Supplement: XML Treatment for Phialolunulospora [file mycokeys.76.57410-treatment1.xml]

<!DOCTYPE tp:taxon-treatment
  PUBLIC "-//TaxonX//DTD Taxonomic Treatment Publishing DTD v0 20100105//EN" "tax-treatment-NSO.dtd">
<tp:taxon-treatment xmlns:tp="http://www.plazi.org/taxpub"><tp:treatment-meta><kwd-group><label>Taxon classification</label><kwd><named-content xmlns:xlink="http://www.w3.org/1999/xlink" content-type="kingdom">Fungi</named-content></kwd><kwd><named-content xmlns:xlink="http://www.w3.org/1999/xlink" content-type="order">Chaetosphaeriales</named-content></kwd><kwd><named-content xmlns:xlink="http://www.w3.org/1999/xlink" content-type="family">Chaetosphaeriaceae</named-content></kwd></kwd-group><mixed-citation publication-type="journal"><person-group><name><surname>Zheng</surname><given-names>Hua</given-names></name><name><surname>Wan*</surname><given-names>Yake</given-names></name><name><surname>Li</surname><given-names>Jie</given-names></name><name><surname>Castañeda-Ruiz</surname><given-names>Rafael F.</given-names></name><name><surname>Yu</surname><given-names>Zefen</given-names></name></person-group><article-title><italic><tp:taxon-name><tp:taxon-name-part taxon-name-part-type="genus" reg="Phialolunulospora">Phialolunulospora</tp:taxon-name-part> <tp:taxon-name-part taxon-name-part-type="species" reg="vermispora">vermispora</tp:taxon-name-part></tp:taxon-name></italic> (<tp:taxon-name><tp:taxon-name-part taxon-name-part-type="family">Chaetosphaeriaceae</tp:taxon-name-part></tp:taxon-name>, <tp:taxon-name><tp:taxon-name-part taxon-name-part-type="class" reg="Sordariomycetes">Sordariomycetes</tp:taxon-name-part></tp:taxon-name>), a novel asexual genus and species from freshwater in southern China</article-title><source>MycoKeys</source><day>22</day><month>12</month><year>2020</year><volume>76</volume><fpage>17</fpage><lpage>30</lpage><pub-id pub-id-type="doi">10.3897/mycokeys.76.57410</pub-id></mixed-citation></tp:treatment-meta><tp:nomenclature><tp:taxon-name><object-id xmlns:xlink="http://www.w3.org/1999/xlink" content-type="arpha" xlink:type="simple">C8C22876-17B4-5984-B075-7703241266A8</object-id>
              <tp:taxon-name-part taxon-name-part-type="genus" reg="Phialolunulospora">Phialolunulospora</tp:taxon-name-part>
              <object-id xmlns:xlink="http://www.w3.org/1999/xlink" content-type="mycobank" xlink:type="simple">828716</object-id>
            </tp:taxon-name><tp:taxon-authority>Z. F. Yu &amp; R. F. Castaneda</tp:taxon-authority><tp:taxon-status xmlns:xlink="http://www.w3.org/1999/xlink" xlink:type="simple">gen. nov.</tp:taxon-status></tp:nomenclature><tp:treatment-sec sec-type="type species" id="SECID0E1CAI"><title>Type species.</title><p><italic><tp:taxon-name><tp:taxon-name-part taxon-name-part-type="genus" reg="Phialolunulospora">Phialolunulospora</tp:taxon-name-part> <tp:taxon-name-part taxon-name-part-type="species" reg="vermispora">vermispora</tp:taxon-name-part></tp:taxon-name></italic> Z. F, Yu &amp; R. F. Castañeda</p></tp:treatment-sec><tp:treatment-sec sec-type="etymology" id="SECID0ELDAI"><title>Etymology.</title><p><italic><tp:taxon-name><tp:taxon-name-part taxon-name-part-type="genus" reg="Phialo">Phialo</tp:taxon-name-part></tp:taxon-name></italic>-Prefix, <italic><tp:taxon-name><tp:taxon-name-part taxon-name-part-type="genus" reg="Phialo">Phia.</tp:taxon-name-part> <tp:taxon-name-part taxon-name-part-type="species" reg="lis">lis</tp:taxon-name-part></tp:taxon-name></italic> N.L fem. S. Phialide referring to the phialidic conidiogenous cells, and <italic><tp:taxon-name><tp:taxon-name-part taxon-name-part-type="genus" reg="Phialo"/><tp:taxon-name-part taxon-name-part-type="species" reg="lunulospora">lunulospora</tp:taxon-name-part></tp:taxon-name></italic>, (<italic>lu.nu.la.tus</italic> N.L. adj. mean crescent-shaped + <italic>spo.ra</italic> N.L. fem. S. spora, referred to the conidia), referring to the genus <italic><tp:taxon-name><tp:taxon-name-part taxon-name-part-type="genus" reg="Lunulospora">Lunulospora</tp:taxon-name-part></tp:taxon-name></italic>.</p></tp:treatment-sec><tp:treatment-sec sec-type="description" id="SECID0EYEAI"><title>Description.</title><p>Asexual fungus. <italic>Conidiophores</italic> macronematous, semimacronematous, mononematous, septate, prostrate or erect, straight or flexuous, pigmented. <italic>Conidiogenous cells</italic> integrated, terminal, cylindrical to subulate, pale brown to brown, monophialidic or polyphialidic, enteroblastic. Conidial secession schizolytic. <italic>Conidia</italic> solitary, acrogenous, long lunate, vermiform to sigmoid, unicellular, hyaline, truncate at the conspicuous or inconspicuous basal frill, with a cellular, unbranched, eccentric basal appendage.</p></tp:treatment-sec></tp:taxon-treatment>
