# Supplementary material for: Phialolunulospora vermispora (Chaetosphaeriaceae, Sordariomycetes), a novel asexual genus and species from freshwater in southern China
Source: MycoKeys. 2020 Dec 22;76:17–30. doi: 10.3897/mycokeys.76.57410 (PMC7772286; doi:10.3897/mycokeys.76.57410)
Supplement: XML Treatment for Phialolunulospora vermispora [file mycokeys.76.57410-treatment2.xml]

<!DOCTYPE tp:taxon-treatment
  PUBLIC "-//TaxonX//DTD Taxonomic Treatment Publishing DTD v0 20100105//EN" "tax-treatment-NSO.dtd">
<tp:taxon-treatment xmlns:tp="http://www.plazi.org/taxpub"><tp:treatment-meta><kwd-group><label>Taxon classification</label><kwd><named-content xmlns:xlink="http://www.w3.org/1999/xlink" content-type="kingdom">Fungi</named-content></kwd><kwd><named-content xmlns:xlink="http://www.w3.org/1999/xlink" content-type="order">Chaetosphaeriales</named-content></kwd><kwd><named-content xmlns:xlink="http://www.w3.org/1999/xlink" content-type="family">Chaetosphaeriaceae</named-content></kwd></kwd-group><mixed-citation publication-type="journal"><person-group><name><surname>Zheng</surname><given-names>Hua</given-names></name><name><surname>Wan*</surname><given-names>Yake</given-names></name><name><surname>Li</surname><given-names>Jie</given-names></name><name><surname>Castañeda-Ruiz</surname><given-names>Rafael F.</given-names></name><name><surname>Yu</surname><given-names>Zefen</given-names></name></person-group><article-title><italic><tp:taxon-name><tp:taxon-name-part taxon-name-part-type="genus" reg="Phialolunulospora">Phialolunulospora</tp:taxon-name-part> <tp:taxon-name-part taxon-name-part-type="species" reg="vermispora">vermispora</tp:taxon-name-part></tp:taxon-name></italic> (<tp:taxon-name><tp:taxon-name-part taxon-name-part-type="family">Chaetosphaeriaceae</tp:taxon-name-part></tp:taxon-name>, <tp:taxon-name><tp:taxon-name-part taxon-name-part-type="class" reg="Sordariomycetes">Sordariomycetes</tp:taxon-name-part></tp:taxon-name>), a novel asexual genus and species from freshwater in southern China</article-title><source>MycoKeys</source><day>22</day><month>12</month><year>2020</year><volume>76</volume><fpage>17</fpage><lpage>30</lpage><pub-id pub-id-type="doi">10.3897/mycokeys.76.57410</pub-id></mixed-citation></tp:treatment-meta><tp:nomenclature><tp:taxon-name><object-id xmlns:xlink="http://www.w3.org/1999/xlink" content-type="arpha" xlink:type="simple">6A1EB2AB-F23B-54E4-B808-E0AEF505B12D</object-id>
              <tp:taxon-name-part taxon-name-part-type="genus" reg="Phialolunulospora">Phialolunulospora</tp:taxon-name-part>
              <tp:taxon-name-part taxon-name-part-type="species" reg="vermispora">vermispora</tp:taxon-name-part>
              <object-id xmlns:xlink="http://www.w3.org/1999/xlink" content-type="mycobank" xlink:type="simple">828717</object-id>
            </tp:taxon-name><tp:taxon-authority>Z. F. Yu &amp; R. F. Castaneda</tp:taxon-authority><tp:taxon-status xmlns:xlink="http://www.w3.org/1999/xlink" xlink:type="simple">sp. nov.</tp:taxon-status><xref ref-type="fig" rid="F2">Figures 2</xref><xref ref-type="fig" rid="F3">, 3</xref><xref ref-type="fig" rid="F4">, 4</xref></tp:nomenclature><tp:treatment-sec sec-type="material" id="SECID0EZGAI"><title>Type.</title><p>China, Hainan province, Limu Mountain, <named-content xmlns:xlink="http://www.w3.org/1999/xlink" content-type="dwc:verbatimCoordinates" xlink:type="simple"><named-content content-type="geo-json" specific-use="{&#34;type&#34;:&#34;Point&#34;,&#34;coordinates&#34;:[108.345833,19.494444]}" id="NCID0ECHAI" xlink:type="simple">19°29'40"N, 107°80'45"E</named-content></named-content>, ca. 350 m alt., from leaves of an unidentified dicotyledonous plant submerged in a stream, Apr 2015, Zefen Yu, <abbrev xmlns:xlink="http://www.w3.org/1999/xlink" content-type="institution" xlink:title="Yunnan University, Kunming, Yunnan, China" id="ABBRID0EHHAI" xlink:type="simple">YMF</abbrev> 1.04260 – <bold><italic>holotype</italic></bold>; <named-content xmlns:xlink="http://www.w3.org/1999/xlink" content-type="dwc:institutional_code" xlink:type="simple">CGMCC</named-content> 3.19632 – culture ex-type.</p><fig id="F2" position="float" orientation="portrait"><object-id xmlns:xlink="http://www.w3.org/1999/xlink" content-type="doi" xlink:type="simple">10.3897/mycokeys.76.57410.figure2</object-id><object-id xmlns:xlink="http://www.w3.org/1999/xlink" content-type="arpha" xlink:type="simple">0EE15CE4-6679-539A-A8FE-0ADB1CE80F61</object-id><label>Figure 2.</label><caption><p><italic><tp:taxon-name><tp:taxon-name-part taxon-name-part-type="genus" reg="Phialolunulospora">Phialolunulospora</tp:taxon-name-part> <tp:taxon-name-part taxon-name-part-type="species" reg="vermispora">vermispora</tp:taxon-name-part></tp:taxon-name></italic> (<abbrev xmlns:xlink="http://www.w3.org/1999/xlink" content-type="institution" xlink:title="Yunnan University, Kunming, Yunnan, China" id="ABBRID0EHIAI" xlink:type="simple">YMF</abbrev> 1.04260) <bold>A</bold> colony on <abbrev xmlns:xlink="http://www.w3.org/1999/xlink" xlink:title="potato dextrose agar" id="ABBRID0EOIAI" xlink:type="simple">PDA</abbrev> at day 10 <bold>B</bold> conidia <bold>C–F</bold> conidiophores, conidiogenous cells and conidia <bold>G</bold> conidiogenous cells <bold>H, I</bold> conidiophores and conidiogenous cells. Scale bars: 10 mm (<bold>A</bold>); 10 μm (<bold>B–I</bold>).</p></caption><graphic xmlns:xlink="http://www.w3.org/1999/xlink" xlink:href="mycokeys-76-017-g002.jpg" position="float" orientation="portrait" xlink:type="simple" id="oo_489373.jpg"><uri content-type="original_file" xlink:type="simple">https://binary.pensoft.net/fig/489373</uri></graphic></fig></tp:treatment-sec><tp:treatment-sec sec-type="etymology" id="SECID0EDJAI"><title>Etymology.</title><p><italic>ver.mi</italic>- (from <italic>vermiformis</italic>), NL fem. adj mean worm-shaped + <italic>spo.ra</italic> N.L. fem. S. spora, referred to worm-shaped conidia.</p></tp:treatment-sec><tp:treatment-sec sec-type="description" id="SECID0EPJAI"><title>Description.</title><p>Mycelium partly superficial and partly immersed, composed of septate, branched, smooth, hyaline, 1–2 μm wide hyphae. <italic>Conidiophores</italic> solitary, macronematous, semimacronematous, erect or prostrate, straight or flexuous, unbranched, up to 4-septate, cylindrical, up to 150 μm long, 3–4 μm wide, pale brown to brown, smooth, sometimes reduced to conidiogenous cells. <italic>Conidiogenous cells</italic> integrated, terminal, cylindrical to subulate, sometimes lageniform, determinate, smooth, pale brown to brown, mostly darker than conidiophores, phialidic, after secession leaving an inconspicuous basal frill, 12–47 × 2.6–3 μm. <italic>Conidia</italic> solitary, acrogenous, long lunate, vermiform to sigmoid, unicellular, guttulate, hyaline, smooth-walled, 31–55 × 2.5–3.5 μm, acute at the apex and narrow truncate at the base bearing minute marginal frills and a cellular, single, unbranched, somewhat attenuated or acuminate, eccentric basal appendage, 1.5–4.6 μm long.</p><fig id="F3" position="float" orientation="portrait"><object-id xmlns:xlink="http://www.w3.org/1999/xlink" content-type="doi" xlink:type="simple">10.3897/mycokeys.76.57410.figure3</object-id><object-id xmlns:xlink="http://www.w3.org/1999/xlink" content-type="arpha" xlink:type="simple">D69496D9-E7E9-5F60-AA69-A123EB83FD7C</object-id><label>Figure 3.</label><caption><p><italic><tp:taxon-name><tp:taxon-name-part taxon-name-part-type="genus" reg="Phialolunulospora">Phialolunulospora</tp:taxon-name-part> <tp:taxon-name-part taxon-name-part-type="species" reg="vermispora">vermispora</tp:taxon-name-part></tp:taxon-name></italic> conidiogenous cells and conidia.</p></caption><graphic xmlns:xlink="http://www.w3.org/1999/xlink" xlink:href="mycokeys-76-017-g003.jpg" position="float" orientation="portrait" xlink:type="simple" id="oo_489374.jpg"><uri content-type="original_file" xlink:type="simple">https://binary.pensoft.net/fig/489374</uri></graphic></fig></tp:treatment-sec><tp:treatment-sec sec-type="description" id="SECID0ETKAI"><title>Culture characteristics.</title><p>Colonies attain 2.4 cm diameter on <abbrev xmlns:xlink="http://www.w3.org/1999/xlink" xlink:title="potato dextrose agar" id="ABBRID0EZKAI" xlink:type="simple">PDA</abbrev> and 2.8 cm diameter on <abbrev xmlns:xlink="http://www.w3.org/1999/xlink" xlink:title="corn meal agar" id="ABBRID0E4KAI" xlink:type="simple">CMA</abbrev> after 10 days at 25 °C. On <abbrev xmlns:xlink="http://www.w3.org/1999/xlink" xlink:title="potato dextrose agar" id="ABBRID0EBLAI" xlink:type="simple">PDA</abbrev>, colonies flat to slightly raised, aerial mycelium abundant, margin entire to undulate, surface white initially, then become buff and grey with age, reverse same color. Colonies on <abbrev xmlns:xlink="http://www.w3.org/1999/xlink" xlink:title="corn meal agar" id="ABBRID0EFLAI" xlink:type="simple">CMA</abbrev>, center with aerial mycelium cottony, periphery with scarce aerial mycelium, olivaceous grey, dark green exudate and soluble pigment produced, reverse same color.</p></tp:treatment-sec><tp:treatment-sec sec-type="distribution" id="SECID0EJLAI"><title>Distribution and ecology.</title><p>The species occurs on submerged leaves in stream. This species is currently known only from the type locality.</p><fig id="F4" position="float" orientation="portrait"><object-id xmlns:xlink="http://www.w3.org/1999/xlink" content-type="doi" xlink:type="simple">10.3897/mycokeys.76.57410.figure4</object-id><object-id xmlns:xlink="http://www.w3.org/1999/xlink" content-type="arpha" xlink:type="simple">4CE6310B-98BA-56D3-8490-3ED4AF330283</object-id><label>Figure 4.</label><caption><p><italic><tp:taxon-name><tp:taxon-name-part taxon-name-part-type="genus" reg="Phialolunulospora">Phialolunulospora</tp:taxon-name-part> <tp:taxon-name-part taxon-name-part-type="species" reg="vermispora">vermispora</tp:taxon-name-part></tp:taxon-name></italic> conidiogenous cells.</p></caption><graphic xmlns:xlink="http://www.w3.org/1999/xlink" xlink:href="mycokeys-76-017-g004.jpg" position="float" orientation="portrait" xlink:type="simple" id="oo_489375.jpg"><uri content-type="original_file" xlink:type="simple">https://binary.pensoft.net/fig/489375</uri></graphic></fig></tp:treatment-sec></tp:taxon-treatment>
